# Supplementary material for: Comparison of the Therapeutic Effects of Adipose- and Bone Marrow-Derived Mesenchymal Stem Cells on Renal Fibrosis
Source: Int J Mol Sci. 2023 Nov 29;24(23):16920. doi: 10.3390/ijms242316920 (PMC10706978; doi:10.3390/ijms242316920)
Supplement: Supplementary file 1 [file ijms-24-16920-s001.zip]

Archive with 1 entries (1 files):
- ijms-2719387-supplementary.pdf
